# Supplementary material for: High MERS-CoV seropositivity associated with camel herd profile, husbandry practices and household socio-demographic characteristics in Northern Kenya
Source: Epidemiol Infect. 2020 Dec 1;148:e292. doi: 10.1017/S0950268820002939 (PMC7737118; doi:10.1017/S0950268820002939)
Supplement: Supplementary file 1 [file S0950268820002939sup001.zip]

Archive with 5 entries (5 files):
- S0950268820002939sup001.docx
- S0950268820002939sup002.docx
- S0950268820002939sup003.docx
- S0950268820002939sup004.csv
- S0950268820002939sup005.pdf
