# Supplementary material for: High MERS-CoV seropositivity associated with camel herd profile, husbandry practices and household socio-demographic characteristics in Northern Kenya
Source: Epidemiol Infect. 2020 Dec 1;148:e292. doi: 10.1017/S0950268820002939 (PMC7737118; doi:10.1017/S0950268820002939)
Supplement: Supplementary file 1 [file S0950268820002939sup001.zip › S0950268820002939sup004.csv]

record_id	redcap_event_name	interview_date	name_of_county	sub_county	ward_name	village	household_no	gps_latitude	gps_longitude	res_sex	pos_household	other_house_pos	res_age	highest_edu	res_religion	other_religion	com_of_orgin	other_comm_orgin	total_household	under_15yrs	main_occupat	other_occupation	monthly_income	camels_owned	camels_agegr___1	camels_agegr___2	camels_agegr___3	home_0_6	otherherd_0_6	home7_12	otherherd7_12	home_13	otherherd13	own_otherlivestock	other_animals___1	other_animals___2	other_animals___3	other_animals___4	other_animals___5	other_animals___6	no_cattleunder12	no_cattleover12	no_goatunder12	no_goatover12	no_sheepunder12	no_sheepover12	no_donkeysunder12	no_donkeysover12	no_poultry
B01	mersbaseline_surve_arm_1	7/31/2018	1	1	2	HULAHULA	4			1	1		59	2	1		3		10	6	5		4	100	1	1	1	13	0	4	0	20	63	1	1	1	1	0	0	0	50	140	30	70	2	10
B01C01	camel_sampling_arm_2
B01C02	camel_sampling_arm_2
B01C03	camel_sampling_arm_2
B01C05	camel_sampling_arm_2
B01C06	camel_sampling_arm_2
B01C07	camel_sampling_arm_2
B01C08	camel_sampling_arm_2
B01C09	camel_sampling_arm_2
B01C10	camel_sampling_arm_2
B01C11	camel_sampling_arm_2
B01C12	camel_sampling_arm_2
B02	mersbaseline_surve_arm_1	7/31/2018	1	1	2	HULA HULA	5	2.3287322	37.98814	1	1		44	4	1		3		10	6	4		2	56	1	1	1	5	0	2	4	26	19	1	1	1	1	1	0	0	4	59	22	93	17	68	0	4
B02C01	camel_sampling_arm_2
B02C02	camel_sampling_arm_2
B02C03	camel_sampling_arm_2
B02C04	camel_sampling_arm_2
B02C05	camel_sampling_arm_2
B02C06	camel_sampling_arm_2
B02C07	camel_sampling_arm_2
B02C08	camel_sampling_arm_2
B02C09	camel_sampling_arm_2
B02C10	camel_sampling_arm_2
B02C11	camel_sampling_arm_2
B02C12	camel_sampling_arm_2
B03	mersbaseline_surve_arm_1	7/31/2018	1	2		MEDANTE	2	-1.2869632	36.8156672	1	1		53	1	1		3		11	6	5		3	23	1	1	1	2	4	0	2	2	4	1	1	1	1	1	0	0	4	6	13	100	5	15	0	4
B03C01	camel_sampling_arm_2
B03C02	camel_sampling_arm_2
B03C03	camel_sampling_arm_2
B03C04	camel_sampling_arm_2
B03C05	camel_sampling_arm_2
B03C06	camel_sampling_arm_2
B04	mersbaseline_surve_arm_1	7/31/2018	1	1	2	HULAHULA	19			1	4	UNCLE	50	4	1		3		10	5	3		2	24	1	1	1	2	1	2	5	0	4	1	1	0	1	0	0	0	0	4			0	0
B04C01	camel_sampling_arm_2
B04C02	camel_sampling_arm_2
B04C03	camel_sampling_arm_2
B05	mersbaseline_surve_arm_1	7/31/2018	1	1	2	HULA HULA	50			1	1		35	4	1		3		11	5	4		2	21	1	1	1	6	0	3	0	13	0	1	1	1	1	1	0	0	3	23	30	280	40	110	0	5
B05C01	camel_sampling_arm_2
B05C02	camel_sampling_arm_2
B05C03	camel_sampling_arm_2
B05C04	camel_sampling_arm_2
B05C05	camel_sampling_arm_2
B05C06	camel_sampling_arm_2
B05C07	camel_sampling_arm_2
B05C08	camel_sampling_arm_2
B06	mersbaseline_surve_arm_1	8/1/2018	1	1	1	ONDUB TUNI	52	2.3305609	37.9894118	1	5		22	2	1		1		7	0	4		2	16	0	0	1					0	16	1	1	1	1	0	0	0	9	18	10	7	1	2
B06C01	camel_sampling_arm_2
B06C02	camel_sampling_arm_2
B06C03	camel_sampling_arm_2
B06C04	camel_sampling_arm_2
B06C05	camel_sampling_arm_2
B06C06	camel_sampling_arm_2
B06C07	camel_sampling_arm_2
B06C08	camel_sampling_arm_2
B07	mersbaseline_surve_arm_1	8/1/2018	1	1	1	DOGOGICHA ON BONSA	3			1	1		47	1	2		1		20	12	5		5	32	1	0	1	9	0			23	0	1	1	1	1	1	1	0	1	30	80	1000	40	600	0	20	11
B07C01	camel_sampling_arm_2
B07C02	camel_sampling_arm_2
B07C03	camel_sampling_arm_2
B07C04	camel_sampling_arm_2
B07C05	camel_sampling_arm_2
B07C06	camel_sampling_arm_2
B08	mersbaseline_surve_arm_1	8/1/2018	1	1	1	ONDUB TUNI	53	2.3362592	37.9912907	1	5		52	4	2		1		8	6	4		1	15	1	0	1		2				13	1	1	1	1	1	0	0		5	7	5	3	6		2
B08C01	camel_sampling_arm_2
B08C02	camel_sampling_arm_2
B08C03	camel_sampling_arm_2
B08C04	camel_sampling_arm_2
B08C05	camel_sampling_arm_2
B08C06	camel_sampling_arm_2
B08C07	camel_sampling_arm_2
B08C08	camel_sampling_arm_2
B08C09	camel_sampling_arm_2
B10	mersbaseline_surve_arm_1	8/2/2018	1	1	2	RABLE FUNCHANI	54	2.5946507	37.894185	1	5		27	4	1		2		15	5	4		3	122	1	1	1	0	0	0	7	0	111	1	0	1	1	1	0	0			20	180	30	70	0	6
B10C01	camel_sampling_arm_2
B10C02	camel_sampling_arm_2
B10C03	camel_sampling_arm_2
B10C04	camel_sampling_arm_2
B10C05	camel_sampling_arm_2
B10C06	camel_sampling_arm_2
B10C07	camel_sampling_arm_2
B10C08	camel_sampling_arm_2
B10C09	camel_sampling_arm_2
B10C10	camel_sampling_arm_2
B10C11	camel_sampling_arm_2
B10C12	camel_sampling_arm_2
B10C13	camel_sampling_arm_2
B10C14	camel_sampling_arm_2
B10C15	camel_sampling_arm_2
B10C16	camel_sampling_arm_2
B10C17	camel_sampling_arm_2
B10C18	camel_sampling_arm_2
B10C19	camel_sampling_arm_2
B10C20	camel_sampling_arm_2
B10C21	camel_sampling_arm_2
B10C22	camel_sampling_arm_2
B10C23	camel_sampling_arm_2
B10C24	camel_sampling_arm_2
B10C25	camel_sampling_arm_2
B10C26	camel_sampling_arm_2
B10C27	camel_sampling_arm_2
B10C28	camel_sampling_arm_2
B10C29	camel_sampling_arm_2
B10C30	camel_sampling_arm_2
B11	mersbaseline_surve_arm_1	8/2/2018	1	1	3	SEGEL	55	-1.2869632	36.8156672	1	5		19	4	1		2		10	7	6	PASTORALIST	1	49	0	0	1					0	49	1	0	1	1	1	0	0			30	120	20	200	0	4
B11C01	camel_sampling_arm_2
B11C02	camel_sampling_arm_2
B11C03	camel_sampling_arm_2
B11C04	camel_sampling_arm_2
B11C05	camel_sampling_arm_2
B11C06	camel_sampling_arm_2
B11C07	camel_sampling_arm_2
B11C08	camel_sampling_arm_2
B11C09	camel_sampling_arm_2
B11C10	camel_sampling_arm_2
B11C11	camel_sampling_arm_2
B11C12	camel_sampling_arm_2
B11C13	camel_sampling_arm_2
B11C14	camel_sampling_arm_2
B11C15	camel_sampling_arm_2
B11C16	camel_sampling_arm_2
B11C17	camel_sampling_arm_2
B11C18	camel_sampling_arm_2
B11C19	camel_sampling_arm_2
B11C20	camel_sampling_arm_2
B11C21	camel_sampling_arm_2
B11C22	camel_sampling_arm_2
B11C23	camel_sampling_arm_2
B11C24	camel_sampling_arm_2
B11C25	camel_sampling_arm_2
B11C26	camel_sampling_arm_2
B11C27	camel_sampling_arm_2
B11C28	camel_sampling_arm_2
B11C29	camel_sampling_arm_2
B11C30	camel_sampling_arm_2
B11C31	camel_sampling_arm_2
B11C32	camel_sampling_arm_2
B11C33	camel_sampling_arm_2
B11C34	camel_sampling_arm_2
B11C35	camel_sampling_arm_2
B12	mersbaseline_surve_arm_1	8/3/2018	1	2	2	SEGEL	6	2.3400597	37.9710102	1	4	RELATIVE	16	4	2		2		7	2	1		7	70	1	1	1	99	6	99	7	99	57	1	0	1	1	0	0	0			10	30	10	20
B12C01	camel_sampling_arm_2
B12C02	camel_sampling_arm_2
B12C03	camel_sampling_arm_2
B12C04	camel_sampling_arm_2
B12C05	camel_sampling_arm_2
B12C06	camel_sampling_arm_2
B12C07	camel_sampling_arm_2
B12C08	camel_sampling_arm_2
B12C09	camel_sampling_arm_2
B12C10	camel_sampling_arm_2
B12C11	camel_sampling_arm_2
B12C12	camel_sampling_arm_2
B12C13	camel_sampling_arm_2
B12C14	camel_sampling_arm_2
B12C15	camel_sampling_arm_2
B12C16	camel_sampling_arm_2
B12C17	camel_sampling_arm_2
B12C18	camel_sampling_arm_2
B12C19	camel_sampling_arm_2
B12C20	camel_sampling_arm_2
B12C21	camel_sampling_arm_2
B12C22	camel_sampling_arm_2
B12C23	camel_sampling_arm_2
B12C24	camel_sampling_arm_2
B12C25	camel_sampling_arm_2
B12C26	camel_sampling_arm_2
B12C27	camel_sampling_arm_2
B12C28	camel_sampling_arm_2
B12C29	camel_sampling_arm_2
B12C30	camel_sampling_arm_2
B12C31	camel_sampling_arm_2
B12C32	camel_sampling_arm_2
B12C33	camel_sampling_arm_2
B12C34	camel_sampling_arm_2
B12C35	camel_sampling_arm_2
B12C36	camel_sampling_arm_2
B12C37	camel_sampling_arm_2
B12C38	camel_sampling_arm_2
B13	mersbaseline_surve_arm_1	8/3/2018	1	1	2	RABBLE FINCHANI	56	2.3400597	37.9710102	1	5		20	1	2		2		2	0	4		7	103	1	1	1	0	0	0	1	0	102	1	0	1	1	0	0	0			999	999	999	999
B13C01	camel_sampling_arm_2
B13C02	camel_sampling_arm_2
B13C03	camel_sampling_arm_2
B13C04	camel_sampling_arm_2
B13C05	camel_sampling_arm_2
B13C06	camel_sampling_arm_2
B13C07	camel_sampling_arm_2
B13C09	camel_sampling_arm_2
B13C10	camel_sampling_arm_2
B13C11	camel_sampling_arm_2
B13C12	camel_sampling_arm_2
B13C13	camel_sampling_arm_2
B13C14	camel_sampling_arm_2
B13C15	camel_sampling_arm_2
B13C16	camel_sampling_arm_2
B13C17	camel_sampling_arm_2
B13C18	camel_sampling_arm_2
B13C19	camel_sampling_arm_2
B13C20	camel_sampling_arm_2
B13C21	camel_sampling_arm_2
B13C22	camel_sampling_arm_2
B13C23	camel_sampling_arm_2
B14	mersbaseline_surve_arm_1	8/6/2018	1	1	1	KUBI BAGASA	14	2.2705573	38.0985296	1	1		37	4	1		1		6	4	4		3	10	1	1	1	0	1	0	3	0	6	1	1	1	1	1	0	0	1	3	10	20			1	6
B14C01	camel_sampling_arm_2
B14C02	camel_sampling_arm_2
B14C03	camel_sampling_arm_2
B14C04	camel_sampling_arm_2
B14C05	camel_sampling_arm_2
B14C06	camel_sampling_arm_2
B14C07	camel_sampling_arm_2
B14C08	camel_sampling_arm_2
B14C09	camel_sampling_arm_2
B14C10	camel_sampling_arm_2
B14C11	camel_sampling_arm_2
B15	mersbaseline_surve_arm_1	8/6/2018	1	1	1	KUBIONRENDILE	7	2.2669944	38.1126567	1	1		52	4	2		1		10	6	5		2	36	1	1	1	3	0	3	0	27	0	1	0	1	1	0	0	0			18	40	2	2
B15C01	camel_sampling_arm_2
B15C02	camel_sampling_arm_2
B15C03	camel_sampling_arm_2
B15C04	camel_sampling_arm_2
B15C05	camel_sampling_arm_2
B15C06	camel_sampling_arm_2
B15C07	camel_sampling_arm_2
B15C08	camel_sampling_arm_2
B15C09	camel_sampling_arm_2
B15C10	camel_sampling_arm_2
B15C11	camel_sampling_arm_2
B15C12	camel_sampling_arm_2
B15C13	camel_sampling_arm_2
B15C14	camel_sampling_arm_2
B15C15	camel_sampling_arm_2
B15C16	camel_sampling_arm_2
B15C17	camel_sampling_arm_2
B15C18	camel_sampling_arm_2
B15C19	camel_sampling_arm_2
B15C20	camel_sampling_arm_2
B16	mersbaseline_surve_arm_1	8/6/2018	1	1	1	KUBI ONRE	25	2.2702574	38.0984998	1	1		52	4	2		1		5	2	4		2	118	0	1	1			0	5	0	13	1	1	0	1	1	0	0	0	7					1	2
B16C01	camel_sampling_arm_2
B16C02	camel_sampling_arm_2
B16C03	camel_sampling_arm_2
B16C04	camel_sampling_arm_2
B16C05	camel_sampling_arm_2
B16C06	camel_sampling_arm_2
B16C07	camel_sampling_arm_2
B16C08	camel_sampling_arm_2
B16C09	camel_sampling_arm_2
B16C10	camel_sampling_arm_2
B16C11	camel_sampling_arm_2
B16C12	camel_sampling_arm_2
B17	mersbaseline_surve_arm_1	8/6/2018	1	1	1	DIRIB	26	2.3412167	38.0352038	1	1		48	4	3		1		7	4	5		2	19	0	1	1			2	0	17	0	1	1	0	1	0	0	0	0	7			0	3
B17C01	camel_sampling_arm_2
B17C02	camel_sampling_arm_2
B17C03	camel_sampling_arm_2
B17C04	camel_sampling_arm_2
B17C05	camel_sampling_arm_2
B17C06	camel_sampling_arm_2
B17C07	camel_sampling_arm_2
B17C08	camel_sampling_arm_2
B17C09	camel_sampling_arm_2
B17C10	camel_sampling_arm_2
B17C11	camel_sampling_arm_2
B17C12	camel_sampling_arm_2
B17C13	camel_sampling_arm_2
B17C14	camel_sampling_arm_2
B18	mersbaseline_surve_arm_1	8/7/2018	1	1	1	ILMAN NGUFU	58	2.3281443	37.9970555	1	1		42	4	2		2		6	4	4		4	11	0	1	1			0	1	10		1	1	1	1	0	0	0	2	8	3	47	2	4
B18C01	camel_sampling_arm_2
B18C02	camel_sampling_arm_2
B18C03	camel_sampling_arm_2
B18C04	camel_sampling_arm_2
B18C05	camel_sampling_arm_2
B18C06	camel_sampling_arm_2
B18C07	camel_sampling_arm_2
B18C08	camel_sampling_arm_2
B18C09	camel_sampling_arm_2
B18C10	camel_sampling_arm_2
B18C11	camel_sampling_arm_2
B19	mersbaseline_surve_arm_1	8/7/2018	1	1	1	KACHACHA	20	2.2991193	38.1055717	1	4	HERDER	40	4	2		1		14	4	1		7	16	1	1	1		1		2		13	1	1	0	1	0	0	0		5
B19C01	camel_sampling_arm_2
B19C02	camel_sampling_arm_2
B19C03	camel_sampling_arm_2
B19C04	camel_sampling_arm_2
B19C05	camel_sampling_arm_2
B19C06	camel_sampling_arm_2
B19C07	camel_sampling_arm_2
B19C08	camel_sampling_arm_2
B19C09	camel_sampling_arm_2
B19C10	camel_sampling_arm_2
B19C11	camel_sampling_arm_2
B20	mersbaseline_surve_arm_1	8/7/2018	1	1	1	ILMAN NGUFU	60	2.3281443	37.9970555	1	1		52	4	2		1		9	7	4		3	19	1	1	1	0	1	0	1	0	17	1	0	1	1	0	0	0			5	15	5	15
B20C01	camel_sampling_arm_2
B20C02	camel_sampling_arm_2
B20C03	camel_sampling_arm_2
B20C04	camel_sampling_arm_2
B20C05	camel_sampling_arm_2
B20C06	camel_sampling_arm_2
B20C07	camel_sampling_arm_2
B20C08	camel_sampling_arm_2
B20C09	camel_sampling_arm_2
B20C10	camel_sampling_arm_2
B20C11	camel_sampling_arm_2
B20C12	camel_sampling_arm_2
B20C13	camel_sampling_arm_2
B20C14	camel_sampling_arm_2
B21	mersbaseline_surve_arm_1	8/7/2018	1	1	1	KACHACHA	21	2.299116	38.1056539	1	1		45	4	3		1		5	3	4		1	7	0	1	1				1		6	1	1	1	1	0	0	0		1	5	10	1	3
B21C01	camel_sampling_arm_2
B21C02	camel_sampling_arm_2
B21C03	camel_sampling_arm_2
B21C04	camel_sampling_arm_2
B21C05	camel_sampling_arm_2
B21C06	camel_sampling_arm_2
B21C07	camel_sampling_arm_2
B21C08	camel_sampling_arm_2
B21C09	camel_sampling_arm_2
B21C10	camel_sampling_arm_2
B21C11	camel_sampling_arm_2
B21C12	camel_sampling_arm_2
B21C13	camel_sampling_arm_2
B21C14	camel_sampling_arm_2
B21C15	camel_sampling_arm_2
B21C16	camel_sampling_arm_2
B21C17	camel_sampling_arm_2
B21C18	camel_sampling_arm_2
B21C19	camel_sampling_arm_2
B22	mersbaseline_surve_arm_1	8/7/2018	1	1	1	ILMAN NGUFU	62	2.3281443	37.9970555	1	1		68	1	1		1		16	13	4		3	18	0	1	1			0	1	0	17	1	1	1	1	0	0	0	1	7	20	20	2	3
B22C01	camel_sampling_arm_2
B22C02	camel_sampling_arm_2
B22C03	camel_sampling_arm_2
B22C04	camel_sampling_arm_2
B22C05	camel_sampling_arm_2
B22C06	camel_sampling_arm_2
B22C07	camel_sampling_arm_2
B22C08	camel_sampling_arm_2
B22C09	camel_sampling_arm_2
B22C10	camel_sampling_arm_2
B23	mersbaseline_surve_arm_1	8/8/2018	1	1	2	MANYATTA LEDUKEYA	55	2.1940985	37.8813535	1	1		26	4	3		3		12	4	5		3	82	1	1	1	1		1		80		1	1	1	1	0	0	0	1	21	4	10		2
B23C01	camel_sampling_arm_2
B23C02	camel_sampling_arm_2
B23C03	camel_sampling_arm_2
B23C04	camel_sampling_arm_2
B23C05	camel_sampling_arm_2
B23C06	camel_sampling_arm_2
B23C07	camel_sampling_arm_2
B23C08	camel_sampling_arm_2
B23C09	camel_sampling_arm_2
B23C10	camel_sampling_arm_2
B23C11	camel_sampling_arm_2
B23C12	camel_sampling_arm_2
B23C13	camel_sampling_arm_2
B23C14	camel_sampling_arm_2
B23C15	camel_sampling_arm_2
B23C16	camel_sampling_arm_2
B23C17	camel_sampling_arm_2
B23C18	camel_sampling_arm_2
B23C19	camel_sampling_arm_2
B23C20	camel_sampling_arm_2
B23C21	camel_sampling_arm_2
B23C22	camel_sampling_arm_2
B23C23	camel_sampling_arm_2
B23C24	camel_sampling_arm_2
B23C25	camel_sampling_arm_2
B23C26	camel_sampling_arm_2
B23C27	camel_sampling_arm_2
B23C28	camel_sampling_arm_2
B23C29	camel_sampling_arm_2
B23C30	camel_sampling_arm_2
B23C31	camel_sampling_arm_2
B23C32	camel_sampling_arm_2
B24	mersbaseline_surve_arm_1	8/7/2018	1	1	1	ILMAN NGUFU	64	2.3281443	37.9970555	1	1		67	4	2		1		8	6	4		2	10	1	1	1	0	1	0	3	0	6	1	1	1	1	0	0	0	0	10	0	30	0	10
B24C01	camel_sampling_arm_2
B24C02	camel_sampling_arm_2
B24C03	camel_sampling_arm_2
B24C04	camel_sampling_arm_2
B24C05	camel_sampling_arm_2
B24C06	camel_sampling_arm_2
B24C07	camel_sampling_arm_2
B24C08	camel_sampling_arm_2
B24C09	camel_sampling_arm_2
B24C10	camel_sampling_arm_2
B24C11	camel_sampling_arm_2
B24C12	camel_sampling_arm_2
B24C13	camel_sampling_arm_2
B24C14	camel_sampling_arm_2
B24C15	camel_sampling_arm_2
B25	mersbaseline_surve_arm_1	8/8/2018	1	1	2	NASIRAI	57			1	1		28	1	1		3		6	4	4		2	6	0	1	1			1		3	2	1	1	0	1	0	0	0	1	24	4	7
B25C01	camel_sampling_arm_2
B25C02	camel_sampling_arm_2
B25C03	camel_sampling_arm_2
B25C04	camel_sampling_arm_2
B26	mersbaseline_surve_arm_1	8/8/2018	1	1	2	NOLONGWI	23	2.1834631	37.8739563	1	1		48	4	1		3		10	6	4		3	54	1	1	1	8	0	6	0	40		1	1	1	1	1	0	0	20	80	30	90	0	10	0	2
B26C01	camel_sampling_arm_2
B26C02	camel_sampling_arm_2
B26C03	camel_sampling_arm_2
B26C04	camel_sampling_arm_2
B26C05	camel_sampling_arm_2
B26C06	camel_sampling_arm_2
B26C07	camel_sampling_arm_2
B26C08	camel_sampling_arm_2
B26C09	camel_sampling_arm_2
B26C10	camel_sampling_arm_2
B26C11	camel_sampling_arm_2
B26C12	camel_sampling_arm_2
B26C13	camel_sampling_arm_2
B26C14	camel_sampling_arm_2
B26C15	camel_sampling_arm_2
B26C16	camel_sampling_arm_2
B26C17	camel_sampling_arm_2
B26C18	camel_sampling_arm_2
B26C19	camel_sampling_arm_2
B26C20	camel_sampling_arm_2
B26C21	camel_sampling_arm_2
B26C22	camel_sampling_arm_2
B26C23	camel_sampling_arm_2
B26C24	camel_sampling_arm_2
B26C25	camel_sampling_arm_2
B27	mersbaseline_surve_arm_1	8/9/2018	1	2	3	MUTHEE	59	2.3426104	37.9915322	1	5		37	4	1		2		3	1	5		1	47	0	1	1			2		45		1	0	0	1	1	0	0			30	130			1	6
B27C01	camel_sampling_arm_2
B27C02	camel_sampling_arm_2
B27C03	camel_sampling_arm_2
B27C04	camel_sampling_arm_2
B27C05	camel_sampling_arm_2
B27C06	camel_sampling_arm_2
B27C07	camel_sampling_arm_2
B27C08	camel_sampling_arm_2
B27C09	camel_sampling_arm_2
B27C10	camel_sampling_arm_2
B27C11	camel_sampling_arm_2
B27C12	camel_sampling_arm_2
B27C13	camel_sampling_arm_2
B27C14	camel_sampling_arm_2
B27C15	camel_sampling_arm_2
B27C16	camel_sampling_arm_2
B27C17	camel_sampling_arm_2
B27C18	camel_sampling_arm_2
B27C19	camel_sampling_arm_2
B27C20	camel_sampling_arm_2
B27C21	camel_sampling_arm_2
B27C22	camel_sampling_arm_2
B27C23	camel_sampling_arm_2
B27C24	camel_sampling_arm_2
B27C25	camel_sampling_arm_2
B28	mersbaseline_surve_arm_1	8/9/2018	1	2		TURBI		2.5723037	38.1661779	1	5		40	4	2		2		16	10	4		2	110	1	1	1	3	22	85	0	0	0	1	1	1	1	1	0	0	0	5	20	250	10	200	0	5
B28C01	camel_sampling_arm_2
B28C02	camel_sampling_arm_2
B28C03	camel_sampling_arm_2
B28C04	camel_sampling_arm_2
B28C05	camel_sampling_arm_2
B28C06	camel_sampling_arm_2
B28C07	camel_sampling_arm_2
B28C08	camel_sampling_arm_2
B28C09	camel_sampling_arm_2
B28C10	camel_sampling_arm_2
B28C11	camel_sampling_arm_2
B28C12	camel_sampling_arm_2
B28C13	camel_sampling_arm_2
B28C14	camel_sampling_arm_2
B28C15	camel_sampling_arm_2
B28C16	camel_sampling_arm_2
B28C17	camel_sampling_arm_2
B28C18	camel_sampling_arm_2
B28C19	camel_sampling_arm_2
B28C20	camel_sampling_arm_2
B28C21	camel_sampling_arm_2
B28C22	camel_sampling_arm_2
B28C23	camel_sampling_arm_2
B28C24	camel_sampling_arm_2
B28C25	camel_sampling_arm_2
B28C26	camel_sampling_arm_2
B28C27	camel_sampling_arm_2
B28C28	camel_sampling_arm_2
B28C29	camel_sampling_arm_2
B28C30	camel_sampling_arm_2
B28C31	camel_sampling_arm_2
B28C32	camel_sampling_arm_2
B28C33	camel_sampling_arm_2
B28C34	camel_sampling_arm_2
B28C35	camel_sampling_arm_2
B28C36	camel_sampling_arm_2
B28C37	camel_sampling_arm_2
B28C38	camel_sampling_arm_2
B28C39	camel_sampling_arm_2
B28C40	camel_sampling_arm_2
B28C41	camel_sampling_arm_2
B28C42	camel_sampling_arm_2
B28C43	camel_sampling_arm_2
B28C44	camel_sampling_arm_2
B28C45	camel_sampling_arm_2
B28C46	camel_sampling_arm_2
B28C47	camel_sampling_arm_2
B28C48	camel_sampling_arm_2
B28C49	camel_sampling_arm_2
B28C50	camel_sampling_arm_2
B28C51	camel_sampling_arm_2
B28C52	camel_sampling_arm_2
B28C53	camel_sampling_arm_2
B29	mersbaseline_surve_arm_1	8/9/2018	1	2		MUTHEE	61			1	1		76	4	1		2		18	3	5		4	138	1	0	1	5				136		1	1	0	1	1	0	0	2	3	7	13				3
B29C01	camel_sampling_arm_2
B29C02	camel_sampling_arm_2
B29C03	camel_sampling_arm_2
B29C04	camel_sampling_arm_2
B29C05	camel_sampling_arm_2
B29C06	camel_sampling_arm_2
B29C07	camel_sampling_arm_2
B29C08	camel_sampling_arm_2
B29C09	camel_sampling_arm_2
B29C10	camel_sampling_arm_2
B29C11	camel_sampling_arm_2
B29C12	camel_sampling_arm_2
B29C13	camel_sampling_arm_2
B29C14	camel_sampling_arm_2
B29C15	camel_sampling_arm_2
B29C16	camel_sampling_arm_2
B29C17	camel_sampling_arm_2
B30	mersbaseline_surve_arm_1	8/10/2018	1	1	1	HAROLD GIRISA	24	2.4430262	38.1047129	1	1		39	4	1		1		5	3	5		1	11	0	1	1				1		10	1	0	0	1	0	0	0			4	4
B30C01	camel_sampling_arm_2
B30C02	camel_sampling_arm_2
B30C03	camel_sampling_arm_2
B30C04	camel_sampling_arm_2
B30C05	camel_sampling_arm_2
B30C06	camel_sampling_arm_2
B30C07	camel_sampling_arm_2
B30C08	camel_sampling_arm_2
B30C09	camel_sampling_arm_2
B30C10	camel_sampling_arm_2
B30C11	camel_sampling_arm_2
B30C12	camel_sampling_arm_2
B30C13	camel_sampling_arm_2
B30C14	camel_sampling_arm_2
B30C15	camel_sampling_arm_2
[truncated: 273 more columns]
